# Supplementary material for: Frailty (mFI-5) and Age Predict Medical Complications After Posterior Lumbar Interbody Fusion in Older Adults: A Retrospective Cohort Study
Source: J Clin Med. 2026 Apr 9;15(8):2847. doi: 10.3390/jcm15082847 (PMC13115792; doi:10.3390/jcm15082847)
Supplement: Supplementary file 1 [file jcm-15-02847-s001.zip]

Archive with 1 entries (1 files):
- jcm-4169771-supplementary.pdf
